# Supplementary material for: l-Alanine hydrochloride monohydrate
Source: Acta Crystallogr Sect E Struct Rep Online. 2008 Apr 4;64(Pt 5):o806. doi: 10.1107/S1600536808008751 (PMC2961131; doi:10.1107/S1600536808008751)
Supplement: Supplementary file 2 [file e-64-0o806-Isup2.hkl]

#
# h,k,l, Fc-squared, Fo-squared, sigma(Fo-squared) and status flag
#
data_I
_shelx_title ' L-Alanine hydrochloride monohydrate'
_shelx_refln_list_code          4
_shelx_F_calc_maximum       82.45
_exptl_crystal_F_000       304.00
_reflns_d_resolution_high  0.7827
 
loop_
 _symmetry_equiv_pos_as_xyz
 'x, y, z'
 '-x+1/2, -y, z+1/2'
 '-x, y+1/2, -z+1/2'
 'x+1/2, -y+1/2, -z'
 
_cell_length_a     6.1925
_cell_length_b     9.9289
_cell_length_c    11.7590
_cell_angle_alpha  90.000
_cell_angle_beta   90.000
_cell_angle_gamma  90.000
 
_shelx_F_squared_multiplier     1.000
 
loop_
 _refln_index_h
 _refln_index_k
 _refln_index_l
 _refln_F_squared_calc
 _refln_F_squared_meas
 _refln_F_squared_sigma
 _refln_observed_status
   2   0   0      883.09      997.94     17.34 o
   4   0   0      490.49      530.19      9.28 o
   6   0   0       79.82       82.26      1.70 o
   1   1   0      746.47      679.08      8.79 o
   2   1   0      392.04      421.94      6.07 o
   3   1   0     2441.58     2514.01     30.88 o
   4   1   0        0.10        0.76      0.14 o
   5   1   0       14.55       14.10      0.36 o
   6   1   0      211.95      208.78      2.74 o
   7   1   0       53.02       51.96      0.87 o
   0   2   0     5220.24     3601.05    103.92 o
   1   2   0       98.45       66.53      0.80 o
   2   2   0     1010.22     1058.82     12.98 o
   3   2   0     1459.51     1502.45     18.38 o
   4   2   0       56.07       48.09      1.05 o
   5   2   0      376.05      382.55      4.81 o
   6   2   0       52.09       49.85      0.81 o
   7   2   0       86.99       84.55      1.27 o
   1   3   0      182.63      198.16      2.26 o
   2   3   0     1200.06     1200.25     14.72 o
   3   3   0        0.01        0.38      0.13 o
   4   3   0      170.19      157.09      2.21 o
   5   3   0      113.40      112.38      1.53 o
   6   3   0      200.63      192.98      2.55 o
   7   3   0       10.31       10.81      0.35 o
   0   4   0      701.46      720.24     18.68 o
   1   4   0      338.21      348.74      3.96 o
   2   4   0      609.60      704.83      9.01 o
   3   4   0     1545.44     1543.59     52.00 o
   4   4   0       34.76       31.04      0.52 o
   5   4   0      529.56      536.62      6.69 o
   6   4   0       84.25       83.96      1.36 o
   7   4   0       89.24       89.55      1.64 o
   1   5   0       94.28       88.35      1.06 o
   2   5   0       17.85       14.91      0.28 o
   3   5   0      728.15      803.92      9.87 o
   4   5   0      462.72      431.70      9.95 o
   5   5   0       30.38       29.01      0.59 o
   6   5   0      320.66      319.08      4.99 o
   7   5   0       16.71       17.26      0.93 o
   0   6   0     1674.84     1691.69     25.05 o
   1   6   0      171.96      160.58      2.40 o
   2   6   0       38.77       29.37      0.60 o
   3   6   0       30.86       28.17      0.53 o
   4   6   0        5.38        4.94      0.26 o
   5   6   0      253.55      265.03      4.17 o
   6   6   0        0.65        0.65      0.24 o
   1   7   0     1477.15     1526.80     18.59 o
   2   7   0       57.64       58.52      1.04 o
   3   7   0        6.48        7.17      0.44 o
   4   7   0      305.98      301.53      4.69 o
   5   7   0       52.72       51.82      1.03 o
   6   7   0       26.41       25.01      0.67 o
   0   8   0      108.89      100.90      3.30 o
   1   8   0      230.30      235.20      4.25 o
   2   8   0      407.33      400.99      7.11 o
   3   8   0       41.12       36.73      0.76 o
   4   8   0      259.18      249.73      3.94 o
   5   8   0       23.73       21.16      0.58 o
   6   8   0        5.87        6.43      0.70 o
   1   9   0     1063.11     1071.96     22.06 o
   2   9   0      204.70      199.11      3.69 o
   3   9   0        3.28        4.14      0.41 o
   4   9   0       15.51       14.04      0.54 o
   5   9   0        3.53        3.57      0.36 o
   0  10   0       13.81       14.05      0.89 o
   1  10   0        9.14        7.93      0.49 o
   2  10   0      131.29      127.91      2.99 o
   3  10   0        2.74        3.04      0.60 o
   4  10   0       26.47       23.48      0.74 o
   1  11   0      291.65      304.72      6.63 o
   2  11   0      129.88      135.00      3.19 o
   3  11   0        3.92        4.15      0.63 o
   1   0   1       67.71       57.61      1.13 o
   2   0   1      852.68      916.28     11.23 o
   3   0   1      908.16      912.61     11.18 o
   4   0   1        0.05        0.17      0.12 o
   5   0   1      603.00      621.13      7.70 o
   6   0   1       93.66       94.08      1.34 o
   7   0   1       76.03       74.86      1.45 o
  -7   1   1       32.52       32.97      0.64 o
  -6   1   1      300.94      292.20      3.80 o
  -5   1   1       46.90       43.49      0.76 o
  -4   1   1      794.01      802.58     10.96 o
  -3   1   1      647.28      665.62      8.91 o
  -2   1   1     3942.12     3905.34     54.35 o
  -1   1   1      132.21      137.61      2.00 o
   0   1   1      794.35      764.24     11.62 o
   1   1   1      137.79      141.69      1.70 o
   2   1   1     3963.49     4114.57     42.19 o
   3   1   1      642.45      649.52      7.43 o
   4   1   1      803.36      812.59      9.14 o
   5   1   1       46.93       43.03      0.69 o
   6   1   1      301.90      299.15      3.79 o
   7   1   1       33.23       33.04      0.63 o
  -7   2   1      143.66      147.89      2.03 o
  -6   2   1       43.91       41.17      0.69 o
  -5   2   1      429.81      428.52      5.44 o
  -4   2   1       88.20       85.23      1.45 o
  -3   2   1      128.10      127.21      1.87 o
  -2   2   1      245.05      279.31      3.58 o
  -1   2   1      375.93      368.93      5.83 o
   0   2   1      881.11      909.94     11.23 o
   1   2   1      369.73      361.85      4.13 o
   2   2   1      229.16      267.31      3.11 o
   3   2   1      117.48      113.90      1.56 o
   4   2   1       89.63       85.22      2.16 o
   5   2   1      437.28      439.64      5.43 o
   6   2   1       41.84       39.75      0.69 o
   7   2   1      141.67      144.89      2.24 o
  -7   3   1       71.66       71.60      1.38 o
  -6   3   1      100.75       98.73      1.41 o
  -5   3   1      228.06      226.75      2.94 o
  -4   3   1      320.86      331.12      4.09 o
  -3   3   1      297.74      310.04      3.89 o
  -2   3   1      221.75      237.85      3.03 o
  -1   3   1     4057.08     3980.17     97.54 o
   0   3   1      231.62      245.66      3.05 o
   1   3   1     4057.15     3977.12     44.68 o
   2   3   1      229.20      248.09      2.79 o
   3   3   1      300.47      313.98      3.89 o
   4   3   1      313.44      320.27      5.57 o
   5   3   1      228.28      229.53      2.94 o
   6   3   1      100.02       99.70      1.41 o
   7   3   1       73.43       73.52      1.25 o
  -7   4   1        2.21        2.62      0.30 o
  -6   4   1      180.70      179.79      2.91 o
  -5   4   1       31.73       29.31      0.59 o
  -4   4   1      106.33      105.73      1.45 o
  -3   4   1      134.55      129.96      1.90 o
  -2   4   1      643.78      643.67      7.89 o
  -1   4   1     1171.44     1241.12     16.82 o
   0   4   1     2759.90     2619.14     68.60 o
   1   4   1     1171.39     1250.36     14.00 o
   2   4   1      632.74      642.84      7.26 o
   3   4   1      134.92      129.51      1.83 o
   4   4   1      111.64      110.19      1.46 o
   5   4   1       31.83       29.88      0.53 o
   6   4   1      174.82      177.45      2.38 o
   7   4   1        2.16        2.80      0.46 o
  -7   5   1      106.16      116.79      3.96 o
  -6   5   1       53.16       50.74      1.04 o
  -5   5   1      374.40      374.10      5.76 o
  -4   5   1        4.90        4.10      0.24 o
  -3   5   1      514.68      515.06      7.19 o
  -2   5   1      261.86      260.41      3.32 o
  -1   5   1      726.22      755.22     10.48 o
   0   5   1       92.67       98.96      1.29 o
   1   5   1      742.69      766.55      8.57 o
   2   5   1      264.36      270.40      3.06 o
   3   5   1      523.17      538.63      6.53 o
   4   5   1        4.95        4.21      0.19 o
   5   5   1      374.55      373.97      5.21 o
   6   5   1       52.69       51.56      1.06 o
   7   5   1      108.88      114.80      3.96 o
  -6   6   1      120.01      119.16      2.07 o
  -5   6   1      139.21      134.06      2.26 o
  -4   6   1      106.97      102.05      1.77 o
  -3   6   1      430.03      425.84      6.37 o
  -2   6   1      508.74      512.20      6.92 o
  -1   6   1       74.64       74.52      1.12 o
   0   6   1      290.90      281.38      4.50 o
   1   6   1       77.42       76.03      0.93 o
   2   6   1      498.25      504.22      5.77 o
   3   6   1      419.15      415.49      5.83 o
   4   6   1      109.49      107.67      1.60 o
   5   6   1      139.44      137.23      2.26 o
   6   6   1      116.52      119.11      2.06 o
  -6   7   1      100.08      100.67      1.80 o
  -5   7   1        5.40        4.41      0.30 o
  -4   7   1      280.56      279.59      4.38 o
  -3   7   1       52.29       52.64      0.97 o
  -2   7   1      278.51      277.30      4.25 o
  -1   7   1      246.57      241.96      4.32 o
   0   7   1      104.89      113.27      2.17 o
   1   7   1      244.30      240.07      3.03 o
   2   7   1      286.81      275.56      5.63 o
   3   7   1       49.18       50.85      0.86 o
   4   7   1      284.58      282.73      4.38 o
   5   7   1        5.53        4.52      0.28 o
   6   7   1       99.51       98.27      2.10 o
  -5   8   1      232.50      233.80      3.79 o
  -4   8   1        9.43        9.18      0.36 o
  -3   8   1      317.97      302.48      4.70 o
  -2   8   1      113.23      111.66      2.20 o
  -1   8   1      206.26      202.89      3.70 o
   0   8   1       30.01       28.82      0.71 o
   1   8   1      203.26      202.68      3.26 o
   2   8   1      114.26      115.56      1.66 o
   3   8   1      314.91      305.79      4.71 o
   4   8   1        9.46        9.49      0.36 o
   5   8   1      235.45      238.99      3.79 o
  -5   9   1       15.57       13.83      0.71 o
  -4   9   1      195.14      196.94      3.77 o
  -3   9   1       29.32       26.96      0.75 o
  -2   9   1       10.11        8.42      0.49 o
  -1   9   1       33.05       31.59      1.27 o
   0   9   1       43.29       40.37      1.14 o
   1   9   1       32.96       34.88      2.17 o
   2   9   1       11.18        9.09      0.39 o
   3   9   1       30.11       27.63      0.75 o
   4   9   1      195.75      201.79      3.24 o
   5   9   1       15.45       14.82      0.50 o
  -4  10   1        4.49        4.86      0.53 o
  -3  10   1      230.32      223.55      5.03 o
  -2  10   1       95.23       92.52      2.29 o
  -1  10   1      144.88      144.82      3.34 o
   0  10   1      275.94      276.16      5.99 o
   1  10   1      145.28      146.04      3.34 o
   2  10   1       94.12       93.03      2.27 o
   3  10   1      230.09      229.64      4.23 o
   4  10   1        4.57        4.53      0.38 o
  -3  11   1       33.32       32.96      1.55 o
  -2  11   1       49.08       47.78      1.48 o
  -1  11   1       85.09       84.60      2.19 o
   0  11   1        0.01        0.07      0.57 o
   1  11   1       87.08       89.36      2.20 o
   2  11   1       47.26       49.04      1.42 o
   3  11   1       34.46       32.62      1.54 o
   0  12   1      103.59      101.53      3.61 o
   1  12   1        3.82        4.20      0.67 o
   0   0   2       85.86       53.78      1.20 o
   1   0   2       66.51       64.94      0.84 o
   2   0   2     2744.87     2818.00     31.77 o
   3   0   2      188.14      195.14      2.47 o
   4   0   2      198.65      195.75      2.70 o
   5   0   2        0.00        0.07      0.14 o
   6   0   2       30.65       30.99      0.57 o
   7   0   2       27.97       26.75      0.62 o
  -7   1   2      106.86      108.15      1.58 o
  -6   1   2       34.96       32.69      0.73 o
  -5   1   2       15.65       13.85      0.36 o
  -4   1   2      451.98      464.13      6.41 o
  -3   1   2      303.11      321.51      7.21 o
  -2   1   2       44.86       54.61      0.75 o
   0   1   2      424.79      456.62      5.66 o
   2   1   2       47.76       57.74      0.65 o
   3   1   2      323.07      340.64      3.55 o
   4   1   2      462.48      469.39      5.34 o
   5   1   2       15.62       14.13      0.33 o
   6   1   2       33.44       32.67      0.58 o
   7   1   2      108.11      109.85      1.97 o
  -7   2   2      104.16      102.51      1.51 o
  -6   2   2        3.34        3.15      0.21 o
  -5   2   2      462.55      459.54      5.67 o
  -4   2   2      337.53      335.04      8.30 o
  -3   2   2      160.75      149.41      1.85 o
  -2   2   2      563.53      580.33      7.11 o
  -1   2   2     1110.59     1101.58     11.71 o
   0   2   2       20.40       13.18      0.35 o
   1   2   2     1122.70     1130.15     18.48 o
   2   2   2      564.25      578.43      6.53 o
   3   2   2      147.61      137.92      1.69 o
   4   2   2      334.86      336.15      4.20 o
   5   2   2      454.01      445.36      5.65 o
   6   2   2        3.94        4.27      0.22 o
   7   2   2      104.61      104.99      1.90 o
  -7   3   2       42.20       40.65      0.91 o
  -6   3   2      110.52      109.86      1.92 o
  -5   3   2       76.89       73.55      1.07 o
  -4   3   2     1033.66     1071.26     13.08 o
  -3   3   2      150.87      158.11      2.03 o
  -2   3   2     1116.57     1145.74     13.93 o
  -1   3   2      781.32      852.40     11.19 o
   0   3   2       41.67       50.23      0.74 o
   1   3   2      769.37      839.64     11.40 o
   2   3   2     1108.56     1135.36     12.79 o
   3   3   2      150.92      159.08      1.87 o
   4   3   2     1014.49     1063.37     13.07 o
   5   3   2       77.00       74.69      1.07 o
   6   3   2      116.62      113.21      1.74 o
   7   3   2       40.63       40.01      0.92 o
  -7   4   2      294.99      315.95      6.83 o
  -6   4   2       21.49       21.11      0.70 o
  -5   4   2      510.31      505.03      7.80 o
  -4   4   2       10.96       10.72      0.27 o
  -3   4   2     1074.46     1085.60     13.54 o
  -2   4   2      423.08      454.42      5.62 o
  -1   4   2      259.03      266.35      3.27 o
   0   4   2      361.82      352.05      4.71 o
   1   4   2      251.03      258.14      3.61 o
   2   4   2      421.82      458.92      5.18 o
   3   4   2     1112.93     1125.54     12.46 o
   4   4   2       10.87       10.26      0.26 o
   5   4   2      520.74      517.75      6.41 o
   6   4   2       21.17       20.93      0.50 o
   7   4   2      283.88      308.17     10.66 o
  -6   5   2      321.16      334.18      5.33 o
  -5   5   2      122.46      124.93      2.13 o
  -4   5   2      529.69      532.82      8.04 o
  -3   5   2       43.49       44.79      0.83 o
  -2   5   2      490.83      494.47      6.70 o
  -1   5   2      221.95      222.68      3.00 o
   0   5   2        7.93        6.82      0.20 o
   1   5   2      213.37      212.00      3.01 o
   2   5   2      479.86      491.43      5.59 o
   3   5   2       41.28       45.08      0.77 o
   4   5   2      517.36      530.99      6.61 o
   5   5   2      122.87      129.26      1.74 o
   6   5   2      331.38      348.36      5.47 o
  -6   6   2       39.19       37.86      0.86 o
  -5   6   2      202.96      198.90      3.21 o
  -4   6   2       54.53       47.48      0.92 o
  -3   6   2      287.00      281.92      4.49 o
  -2   6   2      527.47      553.65      8.25 o
  -1   6   2       95.60       97.83      1.61 o
   0   6   2      751.87      801.43     10.84 o
   1   6   2      100.00      102.66      1.23 o
   2   6   2      521.17      547.61      6.88 o
   3   6   2      293.58      298.67      3.40 o
   4   6   2       52.05       47.11      0.82 o
   5   6   2      198.69      199.33      2.90 o
   6   6   2       38.83       38.32      1.01 o
  -6   7   2       45.60       46.80      1.05 o
  -5   7   2        6.08        6.09      0.32 o
  -4   7   2       57.54       58.60      1.09 o
  -3   7   2      318.56      303.55      4.82 o
  -2   7   2      254.63      255.33      3.93 o
  -1   7   2      222.00      211.23      5.71 o
   0   7   2        0.22        0.13      0.16 o
   1   7   2      228.51      222.46      2.56 o
   2   7   2      252.28      255.19      3.23 o
   3   7   2      328.45      319.88      3.96 o
   4   7   2       56.07       57.45      0.98 o
   5   7   2        6.23        6.47      0.32 o
   6   7   2       46.41       46.56      1.38 o
  -5   8   2        6.81        5.40      0.33 o
  -4   8   2       24.79       22.70      0.57 o
  -3   8   2       11.61       10.27      0.42 o
  -2   8   2      227.79      232.45      5.08 o
  -1   8   2       30.64       28.98      0.88 o
   0   8   2     1451.21     1516.26     26.21 o
   1   8   2       30.84       29.40      0.50 o
   2   8   2      225.62      235.66      3.00 o
   3   8   2       11.09       10.86      0.33 o
   4   8   2       23.06       21.93      0.57 o
   5   8   2        6.56        6.00      0.41 o
  -5   9   2        0.32        1.00      0.65 o
  -4   9   2      134.85      131.81      3.12 o
  -3   9   2      287.53      274.79      6.13 o
  -2   9   2        7.73        7.36      0.46 o
  -1   9   2       81.70       76.94      1.96 o
   0   9   2      161.57      164.63      3.09 o
   1   9   2       85.28       82.47      1.65 o
   2   9   2        7.90        7.45      0.43 o
   3   9   2      289.29      287.22      3.93 o
   4   9   2      131.57      133.25      2.25 o
   5   9   2        0.32        0.36      0.30 o
  -4  10   2        1.99        2.42      0.55 o
  -3  10   2      255.66      256.98      5.76 o
  -2  10   2      154.29      155.69      4.07 o
  -1  10   2       48.19       46.42      1.32 o
   0  10   2      600.18      615.39     12.86 o
   1  10   2       47.29       46.75      1.32 o
   2  10   2      148.08      155.56      2.98 o
   3  10   2      258.47      266.10      4.84 o
   4  10   2        2.14        2.08      0.33 o
  -2  11   2        5.23        5.19      0.47 o
  -1  11   2       43.05       39.45      1.23 o
   0  11   2        8.35        7.29      1.04 o
   1  11   2       44.48       41.09      1.23 o
   2  11   2        4.55        4.81      0.53 o
   3  11   2       11.40        9.99      0.85 o
   0  12   2        0.40        0.14      0.51 o
   1  12   2       16.15       16.26      1.07 o
   1   0   3     6798.38     5766.54    198.59 o
   2   0   3     1450.98     1529.83     17.24 o
   3   0   3     2198.82     2225.92     25.07 o
   4   0   3       71.36       66.98      1.79 o
   5   0   3      426.97      429.51      5.96 o
   6   0   3      120.01      117.49      1.81 o
   7   0   3      237.33      244.11      3.56 o
  -7   1   3       27.08       24.65      0.54 o
  -6   1   3      259.67      262.62      3.76 o
  -5   1   3       33.64       31.67      0.61 o
  -4   1   3      808.44      826.01     12.58 o
  -3   1   3       10.69        8.09      0.31 o
  -2   1   3      626.41      695.42     10.23 o
  -1   1   3      640.67      651.46     11.51 o
   0   1   3       20.40       21.70      0.34 o
   1   1   3      622.76      615.66      7.13 o
   2   1   3      617.98      703.33      7.34 o
   3   1   3       12.18        8.79      0.18 o
   4   1   3      828.42      818.82      9.29 o
   5   1   3       33.83       32.06      0.50 o
   6   1   3      261.69      262.31      4.25 o
   7   1   3       25.96       24.24      0.67 o
  -7   2   3       69.89       69.99      1.36 o
  -6   2   3       35.81       36.06      0.67 o
  -5   2   3      327.84      320.78      4.08 o
  -4   2   3       33.96       32.86      0.65 o
  -3   2   3     1175.47     1256.30     15.32 o
  -2   2   3     2005.47     2053.97     24.19 o
  -1   2   3     1372.58     1438.97     17.54 o
   0   2   3     1128.73     1214.16     14.95 o
   1   2   3     1362.22     1419.61     20.65 o
   2   2   3     1997.11     2062.57     23.19 o
   3   2   3     1185.42     1250.57     14.08 o
   4   2   3       31.82       31.02      0.47 o
   5   2   3      324.99      322.56      4.07 o
   6   2   3       35.96       35.49      0.80 o
   7   2   3       71.46       69.80      1.38 o
  -7   3   3       84.85       83.32      1.80 o
  -6   3   3       37.31       36.24      0.80 o
  -5   3   3       74.12       71.95      1.15 o
  -4   3   3       43.10       42.37      0.63 o
  -3   3   3      253.24      250.36      3.10 o
  -2   3   3      496.24      511.59      6.37 o
  -1   3   3      643.38      641.12      7.11 o
   0   3   3     1921.40     1970.27     24.15 o
   1   3   3      635.01      636.31      8.63 o
   2   3   3      495.00      523.19      5.86 o
   3   3   3      242.08      243.08      2.85 o
   4   3   3       38.35       36.94      0.56 o
   5   3   3       74.52       73.02      1.17 o
   6   3   3       36.69       35.04      0.80 o
   7   3   3       82.89       80.94      1.57 o
  -7   4   3        9.94        9.48      0.87 o
  -6   4   3      109.75      109.12      1.95 o
  -5   4   3      126.21      122.71      2.07 o
  -4   4   3       77.87       74.72      1.35 o
  -3   4   3       15.19       14.76      0.29 o
  -2   4   3     1433.38     1510.93     20.06 o
  -1   4   3     1090.62     1165.80     15.47 o
   0   4   3     1227.86     1221.51     14.97 o
   1   4   3     1088.70     1176.32     15.74 o
   2   4   3     1455.01     1560.76     17.25 o
   3   4   3       14.86       14.96      0.28 o
   4   4   3       80.87       80.63      1.02 o
   5   4   3      125.63      124.55      1.87 o
   6   4   3      112.70      115.42      2.00 o
   7   4   3       10.11       10.65      0.62 o
  -6   5   3       14.96       13.32      0.47 o
  -5   5   3        9.13        9.08      0.36 o
  -4   5   3      357.40      348.51      5.43 o
  -3   5   3      176.71      169.33      2.70 o
  -2   5   3      144.08      149.06      2.37 o
  -1   5   3     1147.67     1157.43     15.26 o
   0   5   3      510.88      529.52      6.52 o
   1   5   3     1165.29     1156.02     17.66 o
   2   5   3      144.08      152.17      1.79 o
   3   5   3      174.46      172.80      2.04 o
   4   5   3      353.52      356.83      4.10 o
   5   5   3        9.08        9.79      0.33 o
   6   5   3       14.52       13.74      0.48 o
   7   5   3       26.71       28.32      1.56 o
  -6   6   3       18.20       18.47      0.56 o
  -5   6   3       83.71       84.19      1.51 o
  -4   6   3       43.79       40.98      0.85 o
  -3   6   3       71.47       63.37      1.16 o
  -2   6   3      152.99      148.85      2.32 o
  -1   6   3      173.27      185.62      2.53 o
   0   6   3      833.26      850.68     12.67 o
   1   6   3      171.25      182.63      2.59 o
   2   6   3      145.95      145.80      1.76 o
   3   6   3       75.49       67.60      0.88 o
   4   6   3       44.53       44.20      0.70 o
   5   6   3       81.11       83.05      1.54 o
   6   6   3       18.06       19.06      0.57 o
  -6   7   3      135.80      136.79      3.39 o
  -5   7   3       20.07       20.53      0.57 o
  -4   7   3      308.00      302.63      4.80 o
  -3   7   3      155.73      143.07      2.35 o
  -2   7   3      383.12      363.86      6.53 o
  -1   7   3      158.87      153.40      3.36 o
   0   7   3      138.71      140.35      2.52 o
   1   7   3      154.03      152.29      2.19 o
   2   7   3      379.82      371.97      4.62 o
   3   7   3      153.57      147.57      1.94 o
   4   7   3      308.20      313.57      3.94 o
   5   7   3       19.96       20.77      0.67 o
   6   7   3      136.45      134.65      4.50 o
  -5   8   3      247.42      257.91      4.89 o
  -4   8   3        4.74        4.92      0.36 o
  -3   8   3      162.60      162.64      3.87 o
  -2   8   3       64.67       57.23      1.52 o
  -1   8   3      198.53      194.69      4.22 o
   0   8   3       48.22       45.65      1.62 o
   1   8   3      193.71      192.07      3.12 o
   2   8   3       65.95       60.44      0.89 o
   3   8   3      171.89      177.82      2.30 o
   4   8   3        4.72        4.97      0.29 o
   5   8   3      252.07      269.55      4.92 o
  -4   9   3      194.25      190.03      4.28 o
  -3   9   3       39.65       36.20      1.15 o
  -2   9   3      811.32      814.51     16.98 o
  -1   9   3       52.85       47.84      1.31 o
   0   9   3       98.72       99.86      1.99 o
   1   9   3       53.25       49.19      1.10 o
   2   9   3      812.08      824.93     14.32 o
   3   9   3       38.30       39.79      1.27 o
   4   9   3      188.07      189.51      7.23 o
   5   9   3        6.07        5.96      0.52 o
  -3  10   3       27.15       26.77      0.95 o
  -2  10   3       20.60       19.49      0.77 o
  -1  10   3       46.91       46.06      1.54 o
   0  10   3       19.43       19.43      0.61 o
   1  10   3       47.98       48.72      1.33 o
   2  10   3       20.66       19.74      0.63 o
   3  10   3       25.75       26.79      0.78 o
   4  10   3       79.66       83.22      2.28 o
  -2  11   3       51.60       51.02      1.49 o
  -1  11   3      255.38      261.89      5.85 o
   0  11   3       12.01       11.06      0.58 o
   1  11   3      258.40      271.31      5.86 o
   2  11   3       52.04       53.57      1.49 o
   3  11   3       65.63       71.42      1.98 o
   0  12   3      144.15      154.98      5.13 o
   1  12   3       19.54       21.12      1.21 o
   0   0   4        4.29        5.30      0.25 o
   1   0   4      855.31      881.33     11.92 o
   2   0   4      459.45      468.98      5.30 o
   3   0   4      219.73      214.29      2.49 o
   4   0   4      478.84      484.38      5.53 o
   5   0   4      100.75      101.09      1.56 o
   6   0   4       61.39       56.15      0.99 o
   7   0   4       22.52       21.55      0.56 o
  -7   1   4       67.75       69.52      1.37 o
  -6   1   4       39.60       37.92      0.74 o
  -5   1   4       10.10        9.56      0.31 o
  -4   1   4      259.73      253.00      3.50 o
  -3   1   4      346.32      347.57      4.35 o
  -2   1   4      582.79      576.23      7.19 o
  -1   1   4     3774.48     3640.27     49.88 o
   0   1   4      276.04      314.88      3.88 o
   1   1   4     3832.65     3750.78     49.91 o
   2   1   4      585.68      598.06      7.19 o
   3   1   4      350.36      352.66      3.73 o
   4   1   4      254.57      247.02      2.71 o
   5   1   4       10.18       10.56      0.51 o
   6   1   4       39.90       37.99      0.75 o
   7   1   4       69.24       72.19      1.41 o
  -7   2   4       46.50       46.48      1.03 o
  -6   2   4       42.97       40.02      0.77 o
  -5   2   4       41.87       38.67      0.70 o
  -4   2   4      102.13      104.07      2.06 o
  -3   2   4      367.52      374.65      4.25 o
  -2   2   4      592.39      627.90      8.80 o
  -1   2   4      149.35      149.02      2.05 o
   0   2   4     2624.50     2699.07     33.08 o
   1   2   4      148.15      150.49      1.76 o
   2   2   4      580.35      601.47      9.17 o
   3   2   4      359.07      369.03      4.24 o
   4   2   4      105.79      109.32      1.44 o
   5   2   4       40.14       35.61      0.79 o
   6   2   4       44.01       40.59      0.96 o
   7   2   4       48.85       49.11      1.06 o
  -6   3   4      626.93      655.10      9.89 o
  -5   3   4       22.24       19.62      0.52 o
  -4   3   4      679.33      671.29      9.04 o
  -3   3   4      282.33      272.81      3.45 o
  -2   3   4       88.66       87.43      1.08 o
  -1   3   4       82.49       84.49      1.25 o
   0   3   4      160.85      154.60      1.95 o
   1   3   4       90.46       92.06      1.15 o
   2   3   4       96.26       94.94      1.31 o
   3   3   4      276.99      276.31      3.47 o
   4   3   4      686.35      681.33      8.34 o
   5   3   4       21.95       19.65      0.52 o
   6   3   4      620.05      646.34     10.16 o
   7   3   4       45.31       50.31      1.29 o
  -6   4   4        1.90        1.80      0.25 o
  -5   4   4      264.11      264.07      4.18 o
  -4   4   4       69.99       67.74      1.23 o
  -3   4   4      434.65      429.44      6.49 o
  -2   4   4       37.44       38.05      0.63 o
  -1   4   4      229.78      231.78      2.59 o
   0   4   4      543.75      615.41      7.57 o
   1   4   4      225.52      224.02      3.16 o
   2   4   4       37.00       41.56      0.64 o
   3   4   4      425.38      428.92      4.91 o
   4   4   4       70.58       70.01      1.00 o
   5   4   4      264.80      268.54      3.79 o
   6   4   4        1.81        2.07      0.27 o
   7   4   4      169.98      179.16      4.33 o
  -6   5   4      225.88      235.42      3.77 o
  -5   5   4       66.12       64.35      1.22 o
  -4   5   4      563.80      574.21      8.91 o
  -3   5   4       58.51       53.36      0.97 o
  -2   5   4      284.45      281.60      4.33 o
  -1   5   4     1068.59     1122.96     17.45 o
   0   5   4       11.64       10.86      0.25 o
   1   5   4     1070.85     1117.03     15.08 o
   2   5   4      285.48      286.57      3.29 o
   3   5   4       56.59       54.15      0.73 o
   4   5   4      580.42      601.00      7.33 o
   5   5   4       65.47       65.27      1.09 o
   6   5   4      218.46      231.59      3.86 o
  -6   6   4        6.30        6.18      0.35 o
  -5   6   4      194.96      197.59      3.23 o
  -4   6   4      224.97      216.21      3.51 o
  -3   6   4      511.73      515.90      8.10 o
  -2   6   4      263.48      254.71      3.89 o
  -1   6   4      268.41      271.52      4.62 o
   0   6   4       30.63       40.22      0.75 o
   1   6   4      268.65      264.03      3.71 o
   2   6   4      253.16      252.59      2.96 o
   3   6   4      504.82      532.09      6.01 o
   4   6   4      227.86      226.81      2.89 o
   5   6   4      193.87      201.99      3.31 o
   6   6   4        5.99        5.67      0.41 o
  -6   7   4       39.04       40.57      1.33 o
  -5   7   4       16.12       15.39      0.50 o
  -4   7   4       42.41       38.64      0.80 o
  -3   7   4      165.34      172.85      3.24 o
  -2   7   4       21.71       23.50      0.83 o
  -1   7   4      491.95      504.87     14.10 o
   0   7   4       83.39       88.54      1.48 o
   1   7   4      508.07      502.22     10.59 o
   2   7   4       23.56       26.81      0.43 o
   3   7   4      163.59      174.75      2.28 o
   4   7   4       39.05       37.34      0.73 o
   5   7   4       16.12       15.53      0.50 o
  -5   8   4       69.35       70.57      1.61 o
  -4   8   4        7.67        6.44      0.48 o
  -3   8   4       18.25       18.69      0.87 o
  -2   8   4      316.16      296.15      6.47 o
  -1   8   4       86.56       86.99      2.08 o
   0   8   4      839.38      849.34     12.71 o
   1   8   4       86.08       88.34      1.74 o
   2   8   4      319.43      306.18      3.85 o
   3   8   4       18.60       19.78      0.47 o
   4   8   4        8.77        8.42      0.32 o
   5   8   4       70.25       75.16      1.64 o
  -4   9   4       41.67       40.26      1.29 o
  -3   9   4       84.36       79.07      2.07 o
  -2   9   4       12.56       13.32      0.59 o
  -1   9   4      219.49      223.47      4.16 o
   0   9   4        0.21        0.70      0.22 o
   1   9   4      214.93      228.30      4.15 o
   2   9   4       11.98       12.82      0.33 o
   3   9   4       82.10       85.52      1.67 o
   4   9   4       42.59       44.55      0.95 o
   5   9   4        0.60        1.10      0.63 o
  -3  10   4        4.64        4.34      0.43 o
  -2  10   4      139.90      130.80      3.08 o
  -1  10   4       11.33       11.54      0.48 o
   0  10   4      336.38      351.20      6.33 o
   1  10   4       12.12       13.18      0.50 o
   2  10   4      141.11      132.15      2.58 o
   3  10   4        4.69        4.76      0.48 o
   4  10   4       11.16       12.31      1.00 o
  -2  11   4       86.81       87.96      3.17 o
  -1  11   4       25.50       26.28      0.78 o
   0  11   4        8.39        9.71      1.39 o
   1  11   4       22.99       23.71      0.90 o
   2  11   4       85.63       87.50      3.16 o
   3  11   4       27.09       26.88      1.55 o
   1  12   4       16.75       17.25      1.09 o
   1   0   5      507.41      585.41      7.93 o
   2   0   5      924.17      997.94     14.71 o
   3   0   5      201.17      181.16      2.23 o
   4   0   5       73.08       71.54      1.07 o
   5   0   5      638.08      646.45      8.87 o
   6   0   5       72.58       70.34      1.20 o
   7   0   5      216.18      238.25      5.75 o
  -7   1   5       21.50       21.22      1.20 o
  -6   1   5      331.39      326.63      5.19 o
  -5   1   5      236.68      240.18      3.38 o
  -4   1   5      394.64      386.29      4.78 o
  -3   1   5       56.46       56.10      0.89 o
  -2   1   5     1101.68     1199.43     16.09 o
  -1   1   5     1394.15     1460.44     21.99 o
   0   1   5       99.44       99.67      1.41 o
   1   1   5     1414.72     1487.51     16.94 o
   2   1   5     1099.19     1186.06     14.58 o
   3   1   5       59.21       58.44      0.89 o
   4   1   5      391.04      378.37      4.79 o
   5   1   5      235.87      231.82      3.38 o
   6   1   5      331.94      335.41      4.71 o
   7   1   5       22.60       22.56      0.77 o
  -6   2   5       50.04       47.22      0.98 o
  -5   2   5      109.78      108.80      1.68 o
  -4   2   5      172.73      168.85      2.41 o
  -3   2   5      376.14      363.08      4.59 o
  -2   2   5      519.55      514.40      5.32 o
  -1   2   5      183.24      173.64      2.40 o
   0   2   5     1456.44     1466.91     17.93 o
   1   2   5      185.78      178.22      2.07 o
   2   2   5      500.75      487.55      7.12 o
   3   2   5      379.36      376.85      4.61 o
   4   2   5      173.40      165.97      2.42 o
   5   2   5      113.11      113.94      1.71 o
   6   2   5       48.59       46.25      1.00 o
   7   2   5       39.85       41.78      1.10 o
  -6   3   5       12.65       10.29      0.41 o
  -5   3   5       13.13       12.20      0.40 o
  -4   3   5      424.54      417.52      6.35 o
  -3   3   5      344.87      354.58      4.41 o
  -2   3   5      293.78      298.06      5.12 o
  -1   3   5      381.62      375.36      4.93 o
   0   3   5       11.17       14.12      0.25 o
   1   3   5      376.67      364.23      5.12 o
   2   3   5      292.70      297.44      8.05 o
   3   3   5      350.56      366.07      4.50 o
   4   3   5      422.84      415.99      5.76 o
   5   3   5       13.09       12.20      0.37 o
   6   3   5       12.49       10.79      0.42 o
   7   3   5       14.33       14.82      1.04 o
  -6   4   5       43.07       43.17      0.95 o
  -5   4   5        0.98        0.61      0.21 o
  -4   4   5      373.47      377.64      5.73 o
  -3   4   5      372.43      378.56      5.76 o
  -2   4   5      528.10      495.52     12.20 o
  -1   4   5        2.95        1.72      0.16 o
   0   4   5      756.40      758.12      9.30 o
   1   4   5        2.90        2.10      0.17 o
   2   4   5      538.01      526.25     11.34 o
   3   4   5      370.99      379.46      4.74 o
   4   4   5      368.05      370.76      5.20 o
   5   4   5        1.09        1.67      0.20 o
   6   4   5       44.49       45.16      0.98 o
  -6   5   5       22.55       24.00      0.66 o
  -5   5   5       84.16       85.17      1.54 o
  -4   5   5       35.66       35.00      0.74 o
  -3   5   5       87.73       88.73      1.54 o
  -2   5   5       44.94       44.54      0.72 o
  -1   5   5     1233.20     1267.88     16.27 o
   0   5   5        0.01        0.25      0.14 o
   1   5   5     1222.15     1196.94     20.08 o
   2   5   5       44.45       44.06      0.85 o
   3   5   5       93.17       95.12      1.42 o
   4   5   5       35.90       35.80      0.61 o
   5   5   5       83.86       85.78      1.40 o
   6   5   5       22.96       25.10      0.67 o
  -6   6   5        2.44        2.32      0.45 o
  -5   6   5      210.01      205.31      3.34 o
  -4   6   5       73.13       73.74      1.32 o
  -3   6   5      272.64      266.92      4.21 o
  -2   6   5      312.36      302.28      5.19 o
  -1   6   5       62.01       59.35      1.20 o
   0   6   5      420.13      416.25      6.29 o
   1   6   5       64.24       61.06      0.96 o
   2   6   5      310.69      300.66      3.78 o
   3   6   5      271.68      276.37      3.48 o
   4   6   5       70.83       73.05      1.09 o
   5   6   5      208.33      208.82      3.05 o
   6   6   5        2.71        2.79      0.66 o
  -6   7   5      143.88      152.06      5.17 o
  -5   7   5       19.78       16.96      0.52 o
  -4   7   5      150.42      141.15      2.84 o
  -3   7   5       94.15       92.81      2.28 o
  -2   7   5        7.52        6.96      0.40 o
  -1   7   5      117.77      114.68      2.18 o
   0   7   5       89.48       86.34      1.46 o
   1   7   5      121.73      121.22      1.93 o
   2   7   5        6.89        6.64      0.21 o
   3   7   5       96.42       96.97      1.35 o
   4   7   5      154.27      152.97      2.23 o
   5   7   5       19.70       18.00      0.55 o
   6   7   5      145.26      162.34      5.75 o
  -4   8   5       11.26       10.69      0.57 o
  -3   8   5      309.77      307.82      6.65 o
  -2   8   5       88.41       84.97      2.03 o
  -1   8   5      438.04      439.29      6.75 o
   0   8   5       84.62       80.61      1.40 o
   1   8   5      441.40      447.57      6.73 o
   2   8   5       87.06       82.47      1.32 o
   3   8   5      305.91      310.80      4.91 o
   4   8   5       11.17       10.73      0.37 o
   5   8   5      174.63      193.30      3.69 o
  -4   9   5      283.11      291.16      6.61 o
  -3   9   5       29.24       26.17      0.90 o
  -2   9   5       72.72       73.58      1.83 o
  -1   9   5       72.35       70.14      1.49 o
   0   9   5       71.58       69.09      1.47 o
   1   9   5       69.50       68.89      1.47 o
   2   9   5       71.64       70.98      1.18 o
   3   9   5       28.68       26.31      0.63 o
   4   9   5      288.16      309.82      5.27 o
  -3  10   5       51.29       49.55      1.44 o
  -2  10   5      117.63      125.69      2.97 o
  -1  10   5       72.54       70.33      1.55 o
   0  10   5       49.97       47.69      1.13 o
   1  10   5       73.81       73.26      1.55 o
   2  10   5      120.82      126.15      3.11 o
   3  10   5       48.81       49.62      1.51 o
   4  10   5       22.22       23.71      0.75 o
  -2  11   5        0.26        0.52      0.38 o
  -1  11   5       87.51       89.44      1.90 o
   0  11   5        4.09        3.79      0.36 o
   1  11   5       86.49       88.96      3.21 o
   2  11   5        0.38        1.19      0.54 o
   0   0   6     2387.80     2369.32     41.02 o
   1   0   6       67.52       70.69      1.05 o
   2   0   6      601.02      596.27      8.11 o
   3   0   6      240.10      249.59      3.16 o
   4   0   6       77.80       67.81      0.99 o
   5   0   6       32.25       28.93      0.60 o
   6   0   6        3.07        4.05      0.30 o
   7   0   6        6.77        7.67      0.77 o
  -6   1   6       19.94       18.90      0.55 o
  -5   1   6        2.43        2.02      0.22 o
  -4   1   6       65.89       62.79      0.90 o
  -3   1   6      472.88      475.66      5.74 o
  -2   1   6      437.08      449.63      8.72 o
  -1   1   6      656.67      661.84      8.78 o
   0   1   6       89.89       83.89      1.09 o
   1   1   6      624.04      635.25      7.94 o
   2   1   6      429.69      427.57      7.58 o
   3   1   6      468.83      453.97      8.01 o
   4   1   6       63.41       58.88      0.90 o
   5   1   6        2.46        2.05      0.18 o
   6   1   6       21.42       19.99      0.51 o
   7   1   6       34.80       33.87      1.18 o
  -6   2   6       73.93       75.08      1.41 o
  -5   2   6      175.54      181.02      3.25 o
  -4   2   6       14.83       13.49      0.42 o
  -3   2   6      564.22      586.72      6.70 o
  -2   2   6      663.68      678.52     12.04 o
  -1   2   6       84.53       78.78      1.13 o
   0   2   6     1592.45     1570.96     19.23 o
   1   2   6       83.68       77.41      1.02 o
   2   2   6      681.92      684.17      9.24 o
   3   2   6      572.06      596.17      8.06 o
   4   2   6       13.60       12.55      0.55 o
   5   2   6      177.09      179.89      2.64 o
   6   2   6       72.17       73.40      1.43 o
   7   2   6       53.42       56.44      2.50 o
  -6   3   6      285.54      288.48      4.61 o
  -5   3   6       13.98       13.16      0.43 o
  -4   3   6      206.76      193.77      3.07 o
  -3   3   6       55.15       53.98      0.85 o
  -2   3   6       35.02       33.45      0.62 o
  -1   3   6      843.47      863.52     12.00 o
   0   3   6       61.24       63.46      0.86 o
   1   3   6      831.22      837.44     16.86 o
   2   3   6       39.11       35.92      0.67 o
   3   3   6       57.28       54.05      0.90 o
   4   3   6      207.04      192.87      2.79 o
   5   3   6       14.29       13.76      0.39 o
   6   3   6      287.22      292.66      4.73 o
  -6   4   6       26.35       26.90      0.79 o
  -5   4   6      452.01      468.54      7.11 o
  -4   4   6      227.54      225.73      3.51 o
  -3   4   6      402.39      403.88      6.08 o
  -2   4   6      136.90      131.37      1.87 o
  -1   4   6       82.45       81.69      1.22 o
   0   4   6      881.49      940.55     12.45 o
   1   4   6       87.23       86.63      1.37 o
   2   4   6      137.19      131.98      2.15 o
   3   4   6      389.17      397.23      5.53 o
   4   4   6      226.23      219.58      3.19 o
   5   4   6      452.96      458.22      6.45 o
   6   4   6       26.49       26.91      1.01 o
  -6   5   6       46.29       44.23      1.14 o
  -5   5   6        4.24        4.21      0.29 o
  -4   5   6      333.28      335.29      5.15 o
  -3   5   6      213.17      204.70      3.25 o
  -2   5   6      684.43      656.86      8.79 o
  -1   5   6       14.68       11.50      0.50 o
   0   5   6       33.78       36.94      0.86 o
   1   5   6       13.86       10.53      0.30 o
   2   5   6      691.67      664.29     13.02 o
   3   5   6      215.17      209.72      2.69 o
   4   5   6      331.82      332.32      4.69 o
   5   5   6        4.04        4.23      0.26 o
   6   5   6       46.20       45.27      1.18 o
  -6   6   6        1.99        1.69      0.43 o
  -5   6   6      179.74      179.97      2.99 o
  -4   6   6       38.29       37.33      0.79 o
  -3   6   6      124.19      120.78      2.26 o
  -2   6   6      162.49      155.39      2.91 o
  -1   6   6       33.08       32.39      0.78 o
   0   6   6      231.18      236.76      3.66 o
   1   6   6       32.50       33.01      0.65 o
   2   6   6      172.30      166.53      2.65 o
   3   6   6      121.58      122.17      1.82 o
   4   6   6       37.15       36.78      0.73 o
   5   6   6      182.03      185.68      2.73 o
  -5   7   6        3.40        4.09      0.41 o
  -4   7   6       74.58       71.55      1.88 o
  -3   7   6      154.31      153.60      3.42 o
  -2   7   6       46.24       44.79      1.20 o
  -1   7   6      556.04      548.88      8.22 o
   0   7   6        9.85       12.59      0.37 o
   1   7   6      538.01      537.43      9.57 o
   2   7   6       45.63       43.35      1.02 o
   3   7   6      152.42      150.84      2.11 o
   4   7   6       75.84       75.43      1.42 o
   5   7   6        3.56        3.87      0.32 o
  -4   8   6       29.37       27.93      0.97 o
  -3   8   6       25.33       28.28      1.00 o
  -2   8   6      248.75      242.77      5.37 o
  -1   8   6        6.14        6.48      0.30 o
   0   8   6      134.05      134.17      2.19 o
   1   8   6        5.98        6.58      0.34 o
   2   8   6      255.19      250.44      3.99 o
   3   8   6       25.69       27.90      0.60 o
   4   8   6       29.01       28.81      0.73 o
   5   8   6       27.38       29.27      1.61 o
  -3   9   6       10.60       10.41      0.55 o
  -2   9   6       72.18       71.29      2.19 o
  -1   9   6      616.85      624.90      9.51 o
   0   9   6       17.85       16.85      0.56 o
   1   9   6      615.00      635.62     13.78 o
   2   9   6       73.76       74.06      1.23 o
   3   9   6        9.24        9.25      0.35 o
   4   9   6       13.68       13.77      0.56 o
  -3  10   6       30.71       32.54      1.54 o
  -2  10   6       73.56       73.85      1.65 o
  -1  10   6        0.19        0.30      0.26 o
   0  10   6       12.23       13.72      0.53 o
   1  10   6        0.16        0.69      0.32 o
   2  10   6       74.01       77.49      2.05 o
   3  10   6       28.10       31.26      0.85 o
  -1  11   6       49.89       50.47      1.58 o
   0  11   6       29.33       29.76      1.08 o
   1  11   6       52.43       56.48      1.63 o
   1   0   7        0.25        1.06      0.14 o
   2   0   7       55.81       59.88      1.31 o
   3   0   7       56.29       50.04      0.75 o
   4   0   7        3.81        3.74      0.19 o
   5   0   7      536.56      523.79      6.56 o
   6   0   7        0.98        1.00      0.24 o
   7   0   7       83.04       86.35      3.20 o
  -6   1   7      140.90      147.54      2.93 o
  -5   1   7        0.30       -0.01      0.16 o
  -4   1   7      469.93      491.91      6.55 o
  -3   1   7      253.72      254.47      4.40 o
  -2   1   7      402.27      390.23      7.21 o
  -1   1   7      525.66      527.29      7.18 o
   0   1   7       20.36       18.08      0.31 o
   1   1   7      518.33      525.64      8.44 o
   2   1   7      405.76      392.79      5.38 o
   3   1   7      248.44      245.14      3.18 o
   4   1   7      466.29      480.13      6.06 o
   5   1   7        0.26        0.34      0.20 o
   6   1   7      139.55      148.96      2.57 o
  -6   2   7       30.73       29.02      0.74 o
  -5   2   7      154.59      142.74      2.39 o
  -4   2   7       25.45       23.63      0.45 o
  -3   2   7      478.94      478.73      6.31 o
  -2   2   7      571.92      578.34      8.85 o
  -1   2   7      335.73      338.64      4.63 o
   0   2   7      236.29      227.90      2.86 o
   1   2   7      342.17      337.85      4.63 o
   2   2   7      592.40      600.61      9.32 o
   3   2   7      469.45      460.77      6.47 o
   4   2   7       26.67       23.83      0.51 o
   5   2   7      153.35      142.76      2.16 o
   6   2   7       32.25       31.48      0.76 o
  -6   3   7       86.52       93.49      1.96 o
  -5   3   7       43.07       43.80      0.92 o
  -4   3   7       93.53       90.63      1.59 o
  -3   3   7      340.16      339.47      5.11 o
  -2   3   7        3.06        3.38      0.18 o
  -1   3   7      531.19      517.41      6.41 o
   0   3   7      976.51      977.69     11.96 o
   1   3   7      528.43      520.72      7.79 o
   2   3   7        2.79        3.16      0.27 o
   3   3   7      336.32      329.22      4.66 o
   4   3   7       99.16       94.00      1.46 o
   5   3   7       43.50       43.92      0.83 o
   6   3   7       86.92       91.95      1.88 o
  -6   4   7       15.53       15.94      0.62 o
  -5   4   7        3.24        4.43      0.29 o
  -4   4   7       13.46       12.93      0.41 o
  -3   4   7      182.38      182.31      2.88 o
  -2   4   7      399.40      393.28      5.24 o
  -1   4   7       29.82       28.27      0.56 o
   0   4   7      644.76      645.38      8.59 o
   1   4   7       30.65       28.39      0.67 o
   2   4   7      393.99      378.57      8.01 o
   3   4   7      183.33      181.38      2.64 o
   4   4   7       14.73       15.43      0.85 o
   5   4   7        3.25        4.40      0.34 o
   6   4   7       14.32       14.68      0.53 o
  -6   5   7        3.33        4.86      0.53 o
  -5   5   7        5.24        4.26      0.30 o
  -4   5   7      142.63      143.74      2.36 o
  -3   5   7      174.29      165.81      2.59 o
  -2   5   7      356.36      356.72      5.30 o
  -1   5   7      447.25      442.83      6.65 o
   0   5   7       22.47       24.71      0.52 o
   1   5   7      437.98      433.93      7.74 o
   2   5   7      355.16      354.64      6.88 o
   3   5   7      170.00      157.86      2.37 o
   4   5   7      143.53      142.09      2.15 o
   5   5   7        5.26        4.55      0.27 o
   6   5   7        2.90        3.67      0.68 o
  -5   6   7      138.34      145.16      2.48 o
  -4   6   7       22.69       22.38      0.66 o
  -3   6   7        0.39        0.76      0.25 o
  -2   6   7      257.25      263.05      4.61 o
  -1   6   7        6.66        6.27      0.27 o
   0   6   7      722.18      700.77     10.50 o
   1   6   7        7.35        7.27      0.32 o
   2   6   7      266.19      263.97      4.88 o
   3   6   7        0.19        0.59      0.16 o
   4   6   7       23.80       24.09      0.55 o
   5   6   7      142.07      149.19      2.27 o
  -4   7   7      177.80      177.81      4.05 o
  -3   7   7       31.47       29.42      0.93 o
  -2   7   7      138.07      133.86      2.53 o
  -1   7   7       10.18       10.63      0.47 o
   0   7   7        1.82        1.28      0.23 o
   1   7   7        9.00        8.92      0.38 o
   2   7   7      140.46      138.53      2.31 o
   3   7   7       30.23       28.57      0.61 o
   4   7   7      173.66      179.73      2.67 o
   5   7   7        0.22       -0.17      0.58 o
  -4   8   7       17.32       18.38      1.38 o
  -3   8   7      283.95      284.99      6.11 o
  -2   8   7       39.83       39.84      1.19 o
  -1   8   7       47.13       45.87      0.92 o
   0   8   7       26.91       22.89      0.65 o
   1   8   7       48.08       47.33      1.07 o
   2   8   7       40.38       42.48      0.86 o
   3   8   7      282.05      279.52      4.55 o
   4   8   7       17.25       16.75      0.55 o
  -3   9   7       72.06       79.19      2.05 o
  -2   9   7       46.75       45.83      1.26 o
  -1   9   7       53.25       54.08      1.06 o
   0   9   7       17.43       18.22      0.60 o
   1   9   7       55.03       55.15      1.55 o
   2   9   7       46.57       45.66      0.94 o
   3   9   7       73.98       81.25      1.89 o
   4   9   7       89.89       91.55      3.64 o
  -2  10   7       62.79       62.48      1.41 o
  -1  10   7       63.97       65.53      1.84 o
   0  10   7       57.93       61.38      2.41 o
   1  10   7       61.65       64.75      1.83 o
   2  10   7       59.72       58.87      1.97 o
   3  10   7      159.05      166.04      3.22 o
   1  11   7       91.50       97.60      3.85 o
   0   0   8      693.99      651.63     14.17 o
   1   0   8      463.54      452.16      6.17 o
   2   0   8      725.07      710.93      9.85 o
   3   0   8      367.10      383.34      5.30 o
   4   0   8        0.30        0.68      0.15 o
   5   0   8       12.53       13.35      0.39 o
   6   0   8       17.57       15.44      0.55 o
  -6   1   8        9.29        9.59      0.48 o
  -5   1   8       38.12       38.48      0.75 o
  -4   1   8       68.21       73.55      1.18 o
  -3   1   8      198.43      188.60      2.60 o
  -2   1   8       87.05       89.90      1.81 o
  -1   1   8      538.97      544.27      7.37 o
   0   1   8      181.90      185.69      2.86 o
   1   1   8      531.39      535.48      8.34 o
   2   1   8       89.06       94.70      1.29 o
   3   1   8      190.82      183.17      2.42 o
   4   1   8       71.43       76.12      1.10 o
   5   1   8       37.93       36.96      0.67 o
   6   1   8        8.27        7.90      0.46 o
  -6   2   8       14.61       15.03      0.51 o
  -5   2   8      360.85      358.77      5.57 o
  -4   2   8       17.90       16.08      0.46 o
  -3   2   8      114.42      105.00      1.39 o
  -2   2   8      168.15      165.16      2.51 o
  -1   2   8       24.20       22.71      0.39 o
   0   2   8      360.26      348.93      4.81 o
   1   2   8       23.64       21.97      0.57 o
   2   2   8      165.06      161.07      2.66 o
   3   2   8      115.09      100.84      2.10 o
   4   2   8       19.01       17.38      0.43 o
   5   2   8      362.90      357.05      5.04 o
   6   2   8       15.76       15.66      0.64 o
  -6   3   8       35.38       35.61      1.90 o
  -5   3   8        9.50        9.45      0.39 o
  -4   3   8      192.28      201.69      3.18 o
  -3   3   8      166.80      164.32      2.58 o
  -2   3   8      233.52      233.40      3.18 o
  -1   3   8      246.87      257.62      3.24 o
   0   3   8        4.50        5.40      0.26 o
   1   3   8      253.18      254.92      4.62 o
   2   3   8      228.58      225.66      4.35 o
   3   3   8      166.77      156.97      3.13 o
   4   3   8      194.41      196.08      2.89 o
   5   3   8        9.67        9.35      0.35 o
   6   3   8       37.29       38.11      1.02 o
  -6   4   8       17.06       19.32      1.32 o
  -5   4   8      339.33      349.16      5.32 o
  -4   4   8       10.54       10.41      0.37 o
  -3   4   8      316.37      303.33      4.69 o
  -2   4   8       98.35       94.76      1.54 o
  -1   4   8       86.29       82.56      1.22 o
   0   4   8        6.65        5.39      0.28 o
   1   4   8       87.37       80.13      2.05 o
   2   4   8       99.43       93.02      1.93 o
   3   4   8      323.47      305.48      4.85 o
   4   4   8       10.72       11.00      0.39 o
   5   4   8      330.71      332.01      4.82 o
  -5   5   8       29.12       28.73      0.71 o
  -4   5   8      247.96      251.68      4.37 o
  -3   5   8       13.02       12.67      0.47 o
  -2   5   8      107.63      104.33      1.91 o
  -1   5   8       15.15       12.85      0.37 o
   0   5   8      189.47      193.56      3.55 o
   1   5   8       17.09       13.24      0.57 o
   2   5   8      102.36       96.66      2.74 o
   3   5   8       13.25       12.38      0.37 o
   4   5   8      243.57      240.37      3.53 o
   5   5   8       29.70       27.98      0.65 o
  -5   6   8       16.27       14.92      1.00 o
  -4   6   8        4.90        4.60      0.41 o
  -3   6   8      197.80      195.70      4.30 o
  -2   6   8      269.41      274.75      4.83 o
  -1   6   8       41.39       38.89      0.92 o
   0   6   8      344.87      339.62      6.09 o
   1   6   8       40.02       37.96      0.90 o
   2   6   8      270.73      277.81      6.29 o
   3   6   8      202.25      194.79      2.86 o
   4   6   8        5.16        5.05      0.27 o
   5   6   8       15.86       13.76      0.81 o
  -4   7   8      111.23      116.34      2.81 o
  -3   7   8       73.94       67.34      2.57 o
  -2   7   8        8.25        7.99      0.39 o
  -1   7   8      131.01      128.97      2.54 o
   0   7   8       96.62       89.04      1.80 o
   1   7   8      134.08      133.43      2.53 o
   2   7   8        8.33        8.22      0.50 o
   3   7   8       72.01       69.06      1.24 o
   4   7   8      113.98      117.85      1.86 o
  -4   8   8       31.16       32.08      1.56 o
  -3   8   8       73.78       75.52      1.91 o
  -2   8   8      202.13      200.12      3.22 o
  -1   8   8       34.00       32.28      0.85 o
   0   8   8      427.41      437.55      7.81 o
   1   8   8       34.53       33.01      0.84 o
   2   8   8      193.42      197.84      4.68 o
   3   8   8       72.82       72.98      1.26 o
   4   8   8       31.52       34.05      1.74 o
  -3   9   8       94.93       87.12      3.16 o
  -2   9   8       21.13       22.65      0.70 o
  -1   9   8      166.94      172.30      3.35 o
   0   9   8       36.77       32.47      0.87 o
   1   9   8      171.73      177.94      3.34 o
   2   9   8       20.25       21.09      1.30 o
   3   9   8       97.53       90.35      1.91 o
  -1  10   8        3.07        2.98      0.58 o
   0  10   8      106.82      109.62      2.80 o
   1  10   8        3.13        2.92      0.42 o
   1   0   9      225.96      207.89      4.28 o
   2   0   9       80.34       78.98      1.35 o
   3   0   9      496.34      522.28      8.12 o
   4   0   9      210.60      212.40      3.01 o
   5   0   9      113.47      122.23      1.86 o
  -5   1   9       14.39       14.07      0.55 o
  -4   1   9      301.66      288.18      3.93 o
  -3   1   9      169.37      161.56      2.12 o
  -2   1   9      110.34      103.60      1.70 o
  -1   1   9       11.49       11.02      0.32 o
   0   1   9      330.56      343.59      5.38 o
   1   1   9       10.15        9.65      0.32 o
   2   1   9      109.01      101.70      1.80 o
   3   1   9      173.76      165.00      2.97 o
   4   1   9      296.49      278.90      3.64 o
   5   1   9       14.78       13.63      0.41 o
   6   1   9      122.50      122.89      2.96 o
  -5   2   9      216.84      235.12      3.67 o
  -4   2   9       47.84       44.89      0.90 o
  -3   2   9       92.40       89.89      1.39 o
  -2   2   9       86.93       89.01      1.23 o
  -1   2   9      116.54      118.20      1.73 o
   0   2   9      458.14      464.56      8.22 o
   1   2   9      112.66      111.29      2.20 o
   2   2   9       85.34       87.01      1.75 o
   3   2   9       97.97       93.22      1.91 o
   4   2   9       46.30       42.14      0.80 o
   5   2   9      213.81      221.19      3.31 o
  -5   3   9       11.32       12.64      0.45 o
  -4   3   9       22.37       21.49      0.85 o
  -3   3   9      153.38      151.95      2.17 o
  -2   3   9       97.49       94.17      1.41 o
  -1   3   9      534.55      528.09      7.99 o
   0   3   9       89.94       86.27      1.70 o
   1   3   9      547.89      531.38      9.34 o
   2   3   9       96.80       94.50      2.36 o
   3   3   9      158.13      145.37      2.95 o
   4   3   9       23.10       21.98      0.53 o
   5   3   9       11.06       11.48      0.39 o
   6   3   9        4.38        4.65      0.77 o
  -5   4   9       44.39       47.88      1.01 o
  -4   4   9       17.64       17.77      0.50 o
  -3   4   9       12.17       10.51      0.40 o
  -2   4   9      447.18      458.95      6.15 o
  -1   4   9       91.99       86.69      1.47 o
   0   4   9      553.07      554.28     12.22 o
   1   4   9       91.47       85.19      2.19 o
   2   4   9      429.26      443.92     10.09 o
   3   4   9       12.52       10.86      0.59 o
   4   4   9       18.42       16.74      0.52 o
   5   4   9       44.52       47.32      0.92 o
  -5   5   9        6.53        7.37      0.46 o
  -4   5   9       90.12       90.83      1.80 o
  -3   5   9       69.91       69.02      1.69 o
  -2   5   9       10.25        9.25      0.59 o
  -1   5   9      369.71      363.65      6.53 o
   0   5   9        1.87        1.72      0.32 o
   1   5   9      380.67      368.18      8.19 o
   2   5   9       10.51        9.44      0.53 o
   3   5   9       69.77       65.41      1.14 o
   4   5   9       91.61       88.99      1.47 o
   5   5   9        6.59        7.44      0.56 o
  -4   6   9       73.38       74.63      1.90 o
  -3   6   9      124.46      124.07      2.87 o
  -2   6   9      172.05      163.28      3.12 o
  -1   6   9       44.90       45.18      1.05 o
   0   6   9       22.94       23.29      1.35 o
   1   6   9       43.17       44.15      1.32 o
   2   6   9      168.88      166.03      3.92 o
   3   6   9      127.08      123.86      1.93 o
   4   6   9       73.85       71.72      1.25 o
  -4   7   9      145.53      154.68      3.62 o
  -3   7   9       37.49       41.03      1.21 o
  -2   7   9      163.61      162.50      3.56 o
  -1   7   9      148.87      141.91      2.79 o
   0   7   9      173.98      178.29      4.23 o
   1   7   9      151.00      148.36      3.52 o
   2   7   9      161.22      166.13      4.82 o
   3   7   9       39.37       41.61      0.82 o
   4   7   9      145.96      160.60      5.20 o
  -3   8   9       44.11       43.76      1.85 o
  -2   8   9       17.09       16.42      0.71 o
  -1   8   9        4.08        4.63      0.35 o
   0   8   9        5.16        5.48      0.47 o
   1   8   9        4.38        5.19      0.52 o
   2   8   9       16.62       17.46      0.77 o
   3   8   9       44.46       45.30      0.99 o
  -2   9   9       49.77       48.86      1.99 o
  -1   9   9       34.35       36.37      0.97 o
   0   9   9        1.73        2.56      0.42 o
   1   9   9       35.38       37.87      1.24 o
  -1  10   9       19.79       21.92      1.23 o
   0   0  10      600.17      617.44     17.83 o
   1   0  10       53.38       51.40      1.12 o
   2   0  10      177.02      166.13      3.12 o
   3   0  10        8.93        9.28      0.51 o
   4   0  10       72.50       68.95      1.14 o
   5   0  10        3.10        3.12      0.24 o
  -5   1  10       19.41       18.94      0.77 o
  -4   1  10       33.10       33.32      0.86 o
  -3   1  10       57.32       55.69      1.07 o
  -2   1  10       26.75       24.56      0.52 o
  -1   1  10      508.46      509.67      7.93 o
   0   1  10      227.38      226.50      3.63 o
   1   1  10      513.47      510.31      9.02 o
   2   1  10       28.27       27.32      1.51 o
   3   1  10       60.11       60.22      1.92 o
   4   1  10       31.57       30.32      0.63 o
   5   1  10       19.49       18.83      0.56 o
  -5   2  10       53.64       57.22      1.15 o
  -4   2  10      111.82      112.40      1.90 o
  -3   2  10       93.01       97.09      1.46 o
  -2   2  10      233.56      231.56      3.66 o
  -1   2  10       35.38       34.44      0.82 o
   0   2  10       70.78       69.41      1.43 o
   1   2  10       33.64       33.93      1.27 o
   2   2  10      225.04      219.07      4.16 o
   3   2  10       93.89       90.99      3.70 o
   4   2  10      110.70      108.38      1.73 o
   5   2  10       56.54       56.62      1.16 o
  -5   3  10        9.86       10.82      0.44 o
  -4   3  10      210.36      209.98      3.31 o
  -3   3  10       83.02       82.13      1.42 o
  -2   3  10      334.19      327.94      5.06 o
  -1   3  10       62.98       59.65      1.30 o
   0   3  10       25.84       21.71      0.60 o
   1   3  10       67.17       64.19      2.48 o
   2   3  10      335.16      326.92      7.56 o
   3   3  10       85.74       82.58      1.79 o
   4   3  10      208.06      201.70      3.02 o
   5   3  10        9.65       10.14      0.64 o
  -5   4  10      115.83      124.66      2.98 o
  -4   4  10       54.09       56.32      1.23 o
  -3   4  10      212.78      214.37      3.80 o
  -2   4  10       61.38       57.99      1.32 o
  -1   4  10       43.64       39.73      1.21 o
   0   4  10       92.71       87.79      2.24 o
   1   4  10       43.40       40.46      1.23 o
   2   4  10       60.58       57.87      2.55 o
   3   4  10      211.99      207.01      4.09 o
   4   4  10       55.09       54.24      1.01 o
   5   4  10      119.20      121.77      4.65 o
  -5   5  10       11.07       12.97      1.00 o
  -4   5  10      147.48      155.11      3.41 o
  -3   5  10       39.51       41.55      1.68 o
  -2   5  10       23.63       21.73      0.66 o
  -1   5  10       50.83       49.94      1.45 o
   0   5  10        1.78        2.24      0.34 o
   1   5  10       51.32       50.60      1.47 o
   2   5  10       24.71       22.39      0.85 o
   3   5  10       39.74       40.61      1.64 o
   4   5  10      144.17      143.04      2.25 o
  -4   6  10        2.30        2.58      0.38 o
  -3   6  10       34.23       35.11      2.78 o
  -2   6  10       45.48       45.45      1.09 o
  -1   6  10       21.06       18.20      0.76 o
   0   6  10      166.01      172.37      6.81 o
   1   6  10       20.30       17.80      0.76 o
   2   6  10       43.87       43.41      1.36 o
   3   6  10       35.61       34.31      0.93 o
   4   6  10        2.28        2.02      0.57 o
  -3   7  10       33.35       34.58      1.53 o
  -2   7  10       42.30       39.78      1.02 o
  -1   7  10      221.32      220.55      5.23 o
   0   7  10       18.36       19.06      1.19 o
   1   7  10      222.69      226.50      5.25 o
   2   7  10       42.58       40.68      1.30 o
   3   7  10       33.96       33.80      1.00 o
  -2   8  10      135.88      140.67      6.00 o
  -1   8  10       41.62       37.33      1.26 o
   0   8  10      125.86      135.49      3.38 o
   1   8  10       41.57       40.62      1.30 o
   2   8  10      135.37      143.42      4.75 o
   3   8  10        5.11        5.70      0.74 o
   0   9  10       31.09       34.42      1.63 o
   1   9  10       51.61       53.08      2.17 o
   1   0  11       96.13       97.41      1.94 o
   2   0  11       11.47       12.15      0.67 o
   3   0  11      409.49      416.74      8.95 o
   4   0  11       17.58       15.68      0.44 o
   5   0  11       86.13       84.29      3.05 o
  -5   1  11       10.55        9.95      0.66 o
  -4   1  11      146.50      155.00      2.98 o
  -3   1  11       32.46       31.29      0.82 o
  -2   1  11       69.94       66.61      1.25 o
  -1   1  11       22.72       20.18      0.53 o
   0   1  11       16.61       14.86      0.63 o
   1   1  11       24.87       24.53      0.65 o
   2   1  11       72.07       66.66      1.43 o
   3   1  11       31.34       28.99      1.13 o
   4   1  11      145.66      152.03      2.56 o
   5   1  11       10.92        9.40      0.57 o
  -5   2  11       71.51       75.01      1.99 o
  -4   2  11       52.96       56.28      1.38 o
  -3   2  11       43.49       42.28      1.26 o
  -2   2  11      167.08      167.68      4.26 o
  -1   2  11        8.22        7.81      0.37 o
   0   2  11       95.00       95.74      1.92 o
   1   2  11        7.73        6.73      0.35 o
   2   2  11      167.75      167.05      3.99 o
   3   2  11       41.64       38.89      1.27 o
   4   2  11       53.89       56.34      1.13 o
  -5   3  11        5.11        6.29      0.70 o
  -4   3  11      114.09      119.92      3.49 o
  -3   3  11       18.03       17.15      0.49 o
  -2   3  11       18.67       18.10      0.58 o
  -1   3  11      397.20      405.78      7.22 o
   0   3  11        3.43        3.81      0.40 o
   1   3  11      388.79      397.70      9.03 o
   2   3  11       20.03       18.66      0.77 o
   3   3  11       15.79       13.95      0.70 o
   4   3  11      112.74      116.19      1.86 o
  -4   4  11       24.19       25.57      1.56 o
  -3   4  11       16.13       15.88      0.49 o
  -2   4  11      298.48      303.17      7.00 o
  -1   4  11       12.80       12.07      0.61 o
   0   4  11      349.21      355.76      8.03 o
   1   4  11       13.29       12.81      0.63 o
   2   4  11      309.50      310.26      7.02 o
   3   4  11       15.73       15.79      0.74 o
   4   4  11       23.15       22.33      0.63 o
  -4   5  11       17.25       19.79      1.16 o
  -3   5  11      125.43      128.12      3.05 o
  -2   5  11       14.49       13.17      0.65 o
  -1   5  11      179.58      182.27      4.35 o
   0   5  11       24.11       22.42      1.40 o
   1   5  11      170.82      169.80      4.21 o
   2   5  11       15.49       13.54      0.67 o
   3   5  11      125.23      126.90      3.21 o
  -3   6  11      152.84      160.82      6.57 o
  -2   6  11       42.52       40.06      1.33 o
  -1   6  11       41.94       38.84      1.26 o
   0   6  11      105.38       98.24      2.55 o
   1   6  11       41.06       38.66      1.27 o
   2   6  11       44.88       43.13      1.78 o
   3   6  11      151.48      161.52      5.32 o
  -1   7  11       56.61       55.56      1.66 o
   0   7  11        1.16        1.63      0.38 o
   1   7  11       56.20       55.34      1.66 o
   2   7  11       79.66       86.66      3.18 o
   0   0  12      361.28      376.98     11.41 o
   1   0  12       15.84       16.48      0.55 o
   2   0  12      177.50      179.62      3.62 o
   3   0  12       39.46       37.85      0.97 o
   4   0  12       10.08        9.98      0.63 o
  -4   1  12       56.69       57.27      2.31 o
  -3   1  12       98.67       93.00      1.93 o
  -2   1  12       15.63       15.46      0.88 o
  -1   1  12      192.24      195.33      3.66 o
   0   1  12        8.70        9.06      0.41 o
   1   1  12      190.71      195.53      4.10 o
   2   1  12       15.17       15.02      0.54 o
   3   1  12       99.90       92.17      2.42 o
   4   1  12       57.61       59.10      1.37 o
  -4   2  12        8.31        9.33      0.82 o
  -3   2  12       37.64       40.15      1.18 o
  -2   2  12      127.28      131.52      2.59 o
  -1   2  12      186.13      187.44      3.51 o
   0   2  12       98.60       97.67      2.12 o
   1   2  12      187.65      184.47      4.40 o
   2   2  12      132.17      132.41      3.26 o
   3   2  12       36.39       36.36      1.23 o
   4   2  12        7.85        8.98      0.55 o
  -4   3  12      221.65      231.50      7.30 o
  -3   3  12       23.01       22.98      0.71 o
  -2   3  12       33.47       35.05      0.91 o
  -1   3  12       76.22       74.07      1.95 o
   0   3  12       20.96       23.52      0.88 o
   1   3  12       72.38       68.68      1.94 o
   2   3  12       33.14       33.94      1.16 o
   3   3  12       21.88       20.95      0.88 o
  -3   4  12      113.24      117.44      2.94 o
  -2   4  12       11.03        9.93      0.90 o
  -1   4  12       67.18       67.26      1.88 o
   0   4  12       47.13       48.49      1.46 o
   1   4  12       68.10       69.17      1.91 o
   2   4  12       11.09        8.77      0.69 o
   3   4  12      111.13      111.88      2.95 o
  -3   5  12       12.42       11.41      0.98 o
  -2   5  12       44.47       43.69      1.40 o
  -1   5  12       50.53       51.83      1.55 o
   0   5  12       77.79       80.02      2.17 o
   1   5  12       50.07       51.38      1.57 o
   2   5  12       44.81       44.62      1.43 o
  -1   6  12       37.96       39.26      1.33 o
   0   6  12       24.80       24.33      0.96 o
   1   6  12       39.43       41.96      1.35 o
   1   0  13       16.43       16.86      0.70 o
   2   0  13       34.76       32.74      1.51 o
   3   0  13       60.48       62.19      2.13 o
  -3   1  13        4.57        4.99      0.48 o
  -2   1  13       79.38       87.23      2.15 o
  -1   1  13       46.86       44.56      1.29 o
   0   1  13       61.07       67.13      1.76 o
   1   1  13       45.81       44.91      1.09 o
   2   1  13       77.89       81.23      2.23 o
   3   1  13        4.38        4.06      0.45 o
  -3   2  13       61.12       59.09      1.64 o
  -2   2  13       93.87      106.50      2.50 o
  -1   2  13       17.79       18.52      0.68 o
   0   2  13       49.47       47.95      1.45 o
   1   2  13       18.82       18.55      0.79 o
   2   2  13       92.04       95.72      3.65 o
   3   2  13       61.05       58.35      2.60 o
  -3   3  13       30.97       31.02      1.47 o
  -2   3  13       20.52       21.99      0.89 o
  -1   3  13      143.97      158.43      3.83 o
   0   3  13        2.80        3.25      0.53 o
   1   3  13      145.53      155.50      3.83 o
   2   3  13       19.81       20.88      1.53 o
  -2   4  13      105.66      111.61      4.35 o
  -1   4  13        2.17        2.88      0.41 o
   0   4  13      149.26      156.21      3.83 o
   1   4  13        2.10        3.65      0.94 o
   2   4  13      105.50      119.28      4.47 o
  -1   5  13      127.10      128.11      4.81 o
   0   5  13       14.38       12.48      1.04 o
   0   0  14       97.58      114.84      3.94 o
   1   0  14        0.06        0.10      0.33 o
   2   0  14       59.10       65.93      1.79 o
  -2   1  14       56.54       57.59      2.42 o
  -1   1  14      142.67      148.44      3.52 o
   0   1  14        0.87        1.41      0.39 o
   1   1  14      145.00      156.13      5.04 o
   2   1  14       56.65       55.39      2.49 o
  -2   2  14       29.45       29.88      1.43 o
  -1   2  14        1.51        2.69      0.61 o
   0   2  14       70.13       72.68      2.76 o
   1   2  14        1.85        1.62      0.65 o
   2   2  14       30.32       30.26      1.64 o
  -1   3  14       72.04       76.81      3.16 o
   0   3  14       95.35      109.07      4.21 o
   1   3  14       71.95       78.45      3.21 o
 
